# Supplementary material for: Knockout of Purinergic P2Y6 Receptor Fails to Improve Liver Injury and Inflammation in Non-Alcoholic Steatohepatitis
Source: Int J Mol Sci. 2023 Feb 14;24(4):3800. doi: 10.3390/ijms24043800 (PMC9963899; doi:10.3390/ijms24043800)
Supplement: Supplementary file 1 [file ijms-24-03800-s001.zip]

Archive with 1 entries (1 files):
- ijms-2154491-supplementary.pdf
